# Supplementary material for: Comparative genomic analysis of Chinese Erwinia amylovora strains reveals genetic variations, plasmid diversity, and potential common ancestor
Source: IMetaOmics. 2024 Nov 29;2(1):e44. doi: 10.1002/imo2.44 (PMC12806430; doi:10.1002/imo2.44)
Supplement: Supplementary file 2 — Table S1. E. amylovora strains used in this study. Table S2. Strains information of 15 whole genome sequenced E. amylovora in this study. Table S3. ANIb percentage identity values among 15 sequenced E. amylovora and CFBP1430 Strains genomes calculated by JSpecies. Table S4. Statistics of genes from 15 sequenced E. amylovora annotated utilizing 4 databases, including Nr, Swiss‐Prot,COG and KEGG. Table S5. COG Functional‐Categories annotation from 15 sequenced E. amylovora genomes. Table S6. GO Functional‐Categories annotation from 15 sequenced E. amylovora genomes. Table S7. KEGG Functional‐Categories annotation from 15 sequenced E. amylovora genomes. Table S8. Plasmids information of 15 E. amylovora strains sequenced in this study. Table S9. Plasmid‐1 whole‐sequence alignment descriptions from KL20‐28, KL17‐17, KL18‐6, KL19‐1, ZYGT‐2, 1506‐4, 31070‐3, KyPL01, and KAAL06. Table S10. Plasmid‐2 whole‐sequence alignment descriptions from KL17‐17. Table S11. Genomes alignment 15 sequenced E. amylovora strain with the CFBP1430 genome. Table S12. List of SNPs and DIPs present in the genomes of 15 sequenced E. amylovora strains, along with their corresponding chromosome positions. Table S13. The download genomes of E. amylovora analysed in this study. Table S14. The download genomes of E. pyrifoliae analysed in this study. Table S15. Virulence factors of pathogenic bacteria analysis from plasmid pEA29 of 9 E. amylovora strains. Table S16. Effects of SNPs called from the alignment of 15 sequenced E. amylovora strains genomes compared with CFBP1430. Table S17. Variations in genes associated with bacterial secretion system, flagellar assembly, bacterial chemotaxis, plant‐pathogen interaction and biosynthesis of secondary metabolites of 15 sequenced E. amylovora strains genomes compared with CFBP1430a. [file IMO2-2-e44-s001.xlsx]

## Sheet: S1
Table S1. Erwinia amylovora strains used in this study.
Strains	Code	Year	Host	Source
KL20-28	Ea_001	2020	Pyrus sinkiangensis Yü	Korla, Xinjiang China, isolated by our laboratory
KL17-17	Ea_002	2017	Pyrus sinkiangensis Yü	Korla, Xinjiang China, isolated by our laboratory
ZY20-3-2	Ea_003	2020	Malus pumila Mill.	Zhangye, Gansu China, isolated by our laboratory
AKS17-22	Ea_004	2017	Malus pumila Mill.	Aksu, Xinjiang China, isolated by our laboratory
KL18-6	Ea_005	2018	Pyrus sinkiangensis Yü	Korla, Xinjiang China, isolated by our laboratory
KL19-1	Ea_006	2019	Pyrus sinkiangensis Yü	Korla, Xinjiang China, isolated by our laboratory
KL21-15	Ea_007	2021	Malus spectabilis (Ait.) Borkh.	Korla, Xinjiang China, isolated by our laboratory
KS22-2	Ea_008	2022	Pyrus communis L	Kashi, Xinjiang China, isolated by our laboratory
YL16-01	Ea_009	2016	Malus pumila Mill.	Khorgos, Yili Xinjiang China, isolated by our laboratory
YL16-15	Ea_010	2016	Pyrus betulifolia	Yili, Xinjiang China, isolated by our laboratory
ZYGT-2	Ea_011	2021	Pyrus pyrifolia	Zhangye, Gansu China, isolated by our laboratory
1506-4	Ea_012	2016	Malus pumila Mill.	Yili, Xinjiang China, isolated by our laboratory
31070-3	Ea_013	2023	Crataegus pinnatifida Bunge	Yili, Xinjiang China, isolated by our laboratory
KAAL06	Ea_014	2014	Malus pumila Mill.	Almaty, Kazakhstan isolated by Quarantine Laboratory, Republic of Kazakhstan
KyPL01	Ea_015	2013	Pyrus communis L	Chui, Kyrgyzstan isolated by Plant protection related departments of Kyrgyzstan

## Sheet: S2
Table S2. Strains information of 15 whole genome sequenced E. amylovora in this study.
Erwinia amylovora
	whole genome sequencened strains															Reference strains
	KL20-28	KL17-17	ZY20-3-2	AKS17-22	KL18-6	KL19-1	KL21-15	KS22-2	YL16-01	YL16-15	ZYGT-2	1506-4	31070-3	KAAL06	KyPL01	CFBP 1430
Chromosome
Total size (bp)	3800984	3801028	3800987	3805877	3801031	3800147	3798299	3800913	3801018	3801050	3801066	3801013	3801021	3801045	3800993	3805573
GC content (%)	53.6	53.6	53.6	53.6	53.6	53.6	53.6	53.6	53.6	53.6	53.6	53.6	53.6	53.6	53.6	53.6
Protein number	3406	3380	3390	3457	3399	3408	3446	3428	3390	3405	3401	3376	3376	3377	3376	3272

## Sheet: S3
Table S3. ANIb percentage identity values among 15 sequenced Erwinia amylovora and CFBP1430 Strains genomes calculated by JSpecies.
ANIb	CFBP1430	KL21-15	AKS17-22	KS22-2	KAAL06	KyPL01	1506-4	31070-3	ZYGT-2	KL19-1	ZY20-3-2	YL16-15	KL18-6	KL20-28	KL17-17	YL16-01
CFBP1430	1	0.999783	0.999838	0.999842	0.999866	0.99987	0.999877	0.999873	0.999803	0.999822	0.999836	0.999832	0.999843	0.999844	0.999851	0.999853
KL21-15	0.999776	1	0.99978	0.99979	0.999883	0.999879	0.99989	0.999886	0.999815	0.999823	0.999837	0.999858	0.999848	0.99985	0.99985	0.999866
AKS17-22	0.99982	0.999799	1	0.999839	0.999882	0.999886	0.999892	0.999889	0.999819	0.999833	0.999845	0.999847	0.999854	0.999857	0.999863	0.999868
KS22-2	0.999828	0.999803	0.99984	1	0.999887	0.999892	0.999899	0.999894	0.999824	0.999839	0.99985	0.999854	0.999859	0.999862	0.999866	0.999875
KAAL06	0.99987	0.999895	0.999879	0.999899	1	0.999982	0.999987	0.999983	0.999917	0.999932	0.999944	0.999964	0.999954	0.999957	0.999959	0.999963
KyPL01	0.999872	0.999893	0.999882	0.999902	0.999981	1	0.999991	0.999986	0.999915	0.999931	0.999943	0.999946	0.999953	0.999956	0.999958	0.999966
1506-4	0.99988	0.9999	0.999889	0.999909	0.999987	0.999991	1	0.999993	0.999922	0.999938	0.999949	0.999952	0.99996	0.999963	0.999965	0.999973
31070-3	0.999876	0.999897	0.999886	0.999905	0.999984	0.999987	0.999994	1	0.999919	0.999934	0.999946	0.999949	0.999956	0.999959	0.999961	0.999969
ZYGT-2	0.999811	0.999848	0.999822	0.999853	0.999924	0.999923	0.999929	0.999926	1	0.999874	0.999919	0.99989	0.999897	0.999899	0.999902	0.999906
KL19-1	0.999821	0.999848	0.999824	0.999851	0.999932	0.999934	0.999942	0.999938	0.99987	1	0.999893	0.99989	0.999898	0.999901	0.999901	0.999917
ZY20-3-2	0.999834	0.99987	0.999845	0.999874	0.999947	0.999944	0.999952	0.999948	0.999913	0.999898	1	0.999913	0.999918	0.999921	0.999926	0.999928
YL16-15	0.999838	0.999864	0.999848	0.999869	0.999966	0.999949	0.999954	0.99995	0.999886	0.9999	0.999912	1	0.999922	0.999925	0.999927	0.99993
KL18-6	0.999847	0.999872	0.999855	0.999875	0.999959	0.999957	0.999964	0.99996	0.999894	0.99991	0.99992	0.999924	1	0.999933	0.999934	0.999941
KL20-28	0.999854	0.999877	0.99986	0.999881	0.999963	0.999962	0.999969	0.999965	0.999898	0.999913	0.999926	0.999928	0.999936	1	0.99994	0.999945
KL17-17	0.99985	0.999875	0.999862	0.999879	0.999957	0.999958	0.999965	0.999961	0.999894	0.999908	0.999924	0.999924	0.99993	0.999934	1	0.999941
YL16-01	0.99986	0.999881	0.999868	0.999888	0.999967	0.99997	0.999977	0.999972	0.999903	0.999918	0.999928	0.999932	0.999939	0.999941	0.999943	1

## Sheet: S4
Table S4. Statistics of genes from 15 sequenced E. amylovora annotated utilizing 4 databases, including Nr, Swiss-Prot,COG and KEGG.
Strains	Total Gene	Nr	Swissport	COG	Kegg	annotation gene	without annotation gene number	Annotation occupancy rate
KL20-28	3406	3403	2677	2629	2343	3403	3	99.9119
KL17-17	3380	3376	2658	2608	2325	3376	4	99.8817
ZY20-3-2	3390	3387	2671	2622	2339	3387	3	99.9115
AKS17-22	3457	3448	2720	2665	2387	3448	9	99.7397
KL18-6	3399	3394	2679	2626	2348	3394	5	99.8529
KL19-1	3408	3404	2693	2639	2358	3404	4	99.8826
KL21-15	3446	3441	2711	2656	2385	3441	5	99.8549
KS22-2	3428	3422	2704	2647	2367	3422	6	99.825
YL16-01	3390	3385	2673	2619	2341	3385	5	99.8525
YL16-15	3405	3398	2680	2627	2349	3398	7	99.7944
ZYGT-2	3401	3397	2676	2624	2342	3397	4	99.8824
1506-4	3376	3372	2659	2609	2325	3372	4	99.8815
31070-3	3376	3372	2654	2609	2323	3372	4	99.8815
KAAL06	3377	3372	2658	2609	2325	3372	5	99.8519
KyPL01	3376	3371	2657	2607	2323	3371	5	99.8519

## Sheet: S5
Table S5. COG Functional-Categories annotation from 15 sequenced E. amylovora genomes.
Code	Functional-Categories	color_code	Gene number of KL20-28	Gene number of KL17-17	Gene number of ZY20-3-2	Gene number of AKS17-22	Gene number of KL18-6	Gene number of KL19-1	Gene number of KL21-15	Gene number of KS22-2	Gene number of YL16-01	Gene number of YL16-15	Gene number of ZYGT-2	Gene number of 1506-4	Gene number of 31070-3	Gene number of KAAL06	Gene number of KyPL01
J	Translation, ribosomal structure and biogenesis	#FF0000	176	175	180	176	175	178	179	174	174	174	175	174	174	174	173
A	RNA processing and modification	#FF9900	1	1	1	1	1	1	1	1	1	1	1	1	1	1	1
K	Transcription	#FFCB2F	199	199	200	200	199	199	204	201	200	201	199	199	199	199	199
L	Replication, recombination and repair	#FF9999	159	158	159	166	160	161	165	158	158	158	161	158	158	158	158
B	Chromatin structure and dynamics	#FFB38C	0	0	0	0	0	0	0	0	0	0	0	0	0	0	0
D	Cell cycle control, cell division, chromosome partitioning	#CC0033	29	29	29	29	29	29	31	29	29	29	29	29	29	29	29
Y	Nuclear structure	#993366	0	0	0	0	0	0	0	0	0	0	0	0	0	0	0
V	Defense mechanisms	#996699	42	41	41	42	43	41	44	42	41	42	41	41	41	41	41
T	Signal transduction mechanisms	#FF99CC	129	129	129	133	129	130	132	131	129	130	129	129	129	129	129
M	Cell wall/membrane/envelope biogenesis	#33CC33	204	201	202	202	202	203	204	209	201	205	202	201	204	202	202
N	Cell motility	#CCFFFF	134	133	135	136	133	136	135	134	133	133	133	133	132	133	133
Z	Cytoskeleton	#00FFFF	0	0	0	0	0	0	0	0	0	0	0	0	0	0	0
W	Extracellular structures	#993399	0	0	0	0	0	0	0	0	0	0	0	0	0	0	0
U	Intracellular trafficking, secretion, and vesicular transport	#CCCC66	115	116	117	117	115	119	118	116	115	116	117	116	114	116	116
O	Posttranslational modification, protein turnover, chaperones	#99CC00	133	128	128	128	128	130	130	130	128	129	128	128	128	128	128
C	Energy production and conversion	#FFFF00	151	150	152	152	153	153	153	152	150	150	151	150	150	150	150
G	Carbohydrate transport and metabolism	#99CCFF	207	202	203	207	204	203	205	205	203	205	204	202	202	203	202
E	Amino acid transport and metabolism	#99CC33	353	348	349	357	352	350	354	357	350	350	347	348	348	348	348
F	Nucleotide transport and metabolism	#0000FF	82	82	83	85	82	85	82	82	82	83	82	82	82	82	82
H	Coenzyme transport and metabolism	#CCFFFF	137	135	135	137	135	136	136	136	138	135	135	135	135	135	135
I	Lipid transport and metabolism	#00FF00	79	77	77	77	78	77	78	79	78	77	80	77	77	77	77
P	Inorganic ion transport and metabolism	#663300	215	213	215	217	217	216	216	218	213	213	215	213	213	213	213
Q	Secondary metabolites biosynthesis, transport and catabolism	#003366	62	62	63	68	63	63	63	63	65	63	63	63	63	62	62
R	General function prediction only	#999999	356	354	355	360	356	358	358	360	355	358	356	354	354	354	354
S	Function unknown	#333333	264	263	263	270	265	264	263	266	264	264	265	264	263	263	263

## Sheet: S6
Table S6. GO Functional-Categories annotation from 15 sequenced E. amylovora genomes.
GO ID (level1)	GO Term (level1)	GO ID (level2)	GO Term (level2)	number_of_KL20-28 (All)	number_of_KL17-17 (All)	number_of_ZY20-3-2 (All)	number_of_AKS17-22 (All)	number_of_KL18-6 (All)	number_of_KL19-1 (All)	number_of_KL21-15 (All)	number_of_KS22-2 (All)	number_of_YL16-01 (All)	number_of_YL16-15 (All)	number_of_ZYGT-2 (All)	number_of_Ea1506-4 (All)	number_of_Ea31070-3 (All)	number_of_KAAL06 (All)	number_of_KyPL01 (All)
GO:0008150	Biological Process	GO:0009987	cellular process	2524	2504	2519	2564	2519	2532	2556	2546	2515	2522	2520	2504	2502	2503	2502
GO:0008150	Biological Process	GO:0044699	single-organism process	2253	2235	2248	2291	2250	2262	2286	2275	2243	2249	2247	2234	2232	2233	2233
GO:0008150	Biological Process	GO:0008152	metabolic process	2117	2099	2111	2145	2114	2123	2149	2136	2110	2112	2113	2097	2095	2097	2096
GO:0008150	Biological Process	GO:0050896	response to stimulus	928	920	923	934	925	929	940	933	922	924	924	920	919	920	919
GO:0008150	Biological Process	GO:0051179	localization	901	894	899	915	900	904	909	908	895	895	900	892	891	892	893
GO:0008150	Biological Process	GO:0065007	biological regulation	735	733	733	741	735	740	751	742	734	731	739	733	732	732	732
GO:0008150	Biological Process	GO:0071840	cellular component organization or biogenesis	734	729	730	737	728	736	744	741	728	729	731	727	727	727	728
GO:0008150	Biological Process	GO:0050789	regulation of biological process	669	664	665	670	663	670	685	675	663	664	665	662	662	662	663
GO:0008150	Biological Process	GO:0051704	multi-organism process	258	258	258	255	258	259	257	256	257	258	257	257	256	257	257
GO:0008150	Biological Process	GO:0048519	negative regulation of biological process	176	176	176	177	175	176	180	178	175	175	176	175	175	175	175
GO:0008150	Biological Process	GO:0032502	developmental process	163	164	164	165	163	167	172	170	164	165	163	163	163	163	163
GO:0008150	Biological Process	GO:0040011	locomotion	154	154	156	158	153	156	157	155	153	154	155	153	153	153	154
GO:0008150	Biological Process	GO:0023052	signaling	142	141	141	143	140	142	145	146	141	142	141	141	141	141	141
GO:0008150	Biological Process	GO:0000003	reproduction	134	135	135	135	135	133	140	136	134	134	134	134	134	134	134
GO:0008150	Biological Process	GO:0048518	positive regulation of biological process	126	124	125	126	125	127	126	127	125	125	125	125	125	125	125
GO:0008150	Biological Process	GO:0032501	multicellular organismal process	83	82	83	85	85	84	84	83	82	82	82	82	82	82	82
GO:0008150	Biological Process	GO:0040007	growth	83	82	82	82	82	83	82	82	82	82	82	82	82	82	81
GO:0008150	Biological Process	GO:0098754	detoxification	32	32	32	32	32	31	32	31	32	33	32	32	32	32	32
GO:0008150	Biological Process	GO:0022414	reproductive process	31	31	31	31	32	31	31	31	31	31	31	31	31	31	31
GO:0008150	Biological Process	GO:0022610	biological adhesion	25	25	25	25	26	25	25	24	25	25	25	25	25	25	25
GO:0008150	Biological Process	GO:0002376	immune system process	13	13	13	13	13	14	13	13	13	13	13	13	13	13	13
GO:0008150	Biological Process	GO:0007610	behavior	5	5	5	5	5	6	5	5	5	5	5	5	5	5	5
GO:0008150	Biological Process	GO:0001906	cell killing	2	2	2	2	2	2	2	2	2	2	2	2	2	2	2
GO:0008150	Biological Process	GO:0048511	rhythmic process	1	1	1	1	1	1	1	1	1	1	1	1	1	1	1
GO:0008150	Biological Process	GO:0099531	presynaptic process involved in synaptic transmission	1	1	1	1	1	1	1	1	1	1	1	1	1	1	1
GO:0003674	Molecular Function	GO:0003824	catalytic activity	1919	1901	1913	1945	1921	1924	1949	1932	1911	1913	1913	1898	1896	1898	1897
GO:0003674	Molecular Function	GO:0005488	binding	1751	1737	1746	1768	1751	1757	1776	1760	1746	1751	1748	1735	1734	1735	1735
GO:0003674	Molecular Function	GO:0005215	transporter activity	594	589	593	599	594	593	601	600	592	591	594	588	588	589	589
GO:0003674	Molecular Function	GO:0001071	nucleic acid binding transcription factor activity	203	202	202	203	201	202	205	205	203	203	203	202	202	202	202
GO:0003674	Molecular Function	GO:0005198	structural molecule activity	134	134	134	132	133	136	135	134	133	132	133	133	133	133	132
GO:0003674	Molecular Function	GO:0004871	signal transducer activity	87	86	87	87	86	87	90	87	86	86	86	86	86	86	86
GO:0003674	Molecular Function	GO:0060089	molecular transducer activity	62	61	62	62	62	63	64	61	62	61	61	61	61	61	61
GO:0003674	Molecular Function	GO:0009055	electron carrier activity	60	60	60	61	61	59	64	60	60	60	60	60	60	60	60
GO:0003674	Molecular Function	GO:0098772	molecular function regulator	45	45	47	47	46	45	47	46	45	46	46	45	45	45	45
GO:0003674	Molecular Function	GO:0016209	antioxidant activity	42	42	42	41	42	42	42	42	42	42	42	42	42	42	42
GO:0003674	Molecular Function	GO:0000988	transcription factor activity, protein binding	34	34	34	35	34	37	34	36	34	34	35	34	34	34	34
GO:0003674	Molecular Function	GO:0016530	metallochaperone activity	8	8	8	8	8	8	10	8	8	8	8	8	8	8	8
GO:0003674	Molecular Function	GO:0045182	translation regulator activity	8	8	8	8	8	7	8	8	8	8	8	8	8	8	8
GO:0005575	Cellular Component	GO:0005623	cell	2133	2118	2127	2159	2136	2145	2155	2151	2122	2126	2128	2112	2111	2114	2113
GO:0005575	Cellular Component	GO:0044464	cell part	2131	2116	2125	2157	2134	2143	2153	2149	2120	2124	2126	2110	2109	2112	2111
GO:0005575	Cellular Component	GO:0016020	membrane	1144	1136	1141	1152	1148	1152	1167	1155	1139	1139	1141	1133	1135	1135	1134
GO:0005575	Cellular Component	GO:0044425	membrane part	855	849	851	863	858	857	873	862	850	852	853	846	846	847	847
GO:0005575	Cellular Component	GO:0032991	macromolecular complex	747	739	744	749	746	747	749	744	743	739	744	737	736	738	737
GO:0005575	Cellular Component	GO:0043226	organelle	308	307	308	307	308	310	306	309	306	305	307	305	304	305	305
GO:0005575	Cellular Component	GO:0044422	organelle part	217	217	218	216	217	219	215	216	215	215	216	215	215	215	215
GO:0005575	Cellular Component	GO:0005576	extracellular region	60	59	59	59	59	63	59	60	60	59	59	59	59	59	59
GO:0005575	Cellular Component	GO:0031974	membrane-enclosed lumen	36	36	36	37	36	37	36	38	36	36	37	36	36	36	36
GO:0005575	Cellular Component	GO:0009295	nucleoid	23	23	23	23	24	23	23	23	23	23	23	23	23	23	23
GO:0005575	Cellular Component	GO:0019012	virion	16	16	16	15	16	16	18	17	16	15	16	16	16	16	16
GO:0005575	Cellular Component	GO:0044423	virion part	13	13	13	13	13	13	15	14	13	13	13	13	13	13	13
GO:0005575	Cellular Component	GO:0044421	extracellular region part	11	11	11	11	11	11	11	11	11	11	11	11	11	11	11
GO:0005575	Cellular Component	GO:0044215	other organism	6	6	6	6	6	6	6	6	6	6	6	6	6	6	6
GO:0005575	Cellular Component	GO:0044217	other organism part	6	6	6	6	6	6	6	6	6	6	6	6	6	6	6
GO:0005575	Cellular Component	GO:0030054	cell junction	3	3	3	3	3	3	3	3	3	3	3	3	3	3	3
GO:0005575	Cellular Component	GO:0031012	extracellular matrix	1	1	1	1	1	1	1	1	1	1	1	1	1	1	1
GO:0005575	Cellular Component	GO:0039679	viral occlusion body	1	1	1	1	1	1	1	1	1	1	1	1	1	1	1
GO:0005575	Cellular Component	GO:0044456	synapse part	1	1	1	1	1	1	1	1	1	1	1	1	1	1	1
GO:0005575	Cellular Component	GO:0045202	synapse	1	1	1	1	1	1	1	1	1	1	1	1	1	1	1
GO:0005575	Cellular Component	GO:0099512	supramolecular fiber	1	1	1	1	1	1	1	1	1	1	1	1	1	1	1

## Sheet: S7
Table S7. KEGG Functional-Categories annotation from 15 sequenced E. amylovora genomes.
KEGG_A_class	KEGG_B_class	Pathway	Count (1317)of KL20-28	Count (1304) of KL17-17	Count (1370)of ZY20-3-2	Count (1370)of AKS17-22	Count (1370)of KL18-6	Count (1370)of KL19-1	Count (1370)of KL21-15	Count (1370)of KS22-2	Count (1370)of YL16-01	Count (1370)of YL16-15	Count (1370)of ZYGT-2	Count (1370)of 1506-4	Count (1370)of 31070-3	Count (1370)of KAAL06	Count (1370)of KyPL01
Metabolism	Global and overview maps	2-Oxocarboxylic acid metabolism	29	28	27	29	27	27	28	27	28	27	27	27	27	27	27
Environmental Information Processing	Membrane transport	ABC transporters	150	147	147	150	149	147	150	148	148	148	148	147	147	147	147
Metabolism	Biosynthesis of other secondary metabolites	Acarbose and validamycin biosynthesis	4	4	5	4	4	4	4	4	4	4	4	4	4	4	4
Metabolism	Amino acid metabolism	Alanine, aspartate and glutamate metabolism	27	26	26	27	26	28	28	27	26	27	27	26	26	26	26
Metabolism	Lipid metabolism	alpha-Linolenic acid metabolism	3	3	3	3	3	3	3	3	3	3	3	3	3	3	3
Metabolism	Carbohydrate metabolism	Amino sugar and nucleotide sugar metabolism	35	34	34	36	35	35	36	39	35	36	37	34	34	34	34
Genetic Information Processing	Translation	Aminoacyl-tRNA biosynthesis	26	25	29	25	25	25	29	25	25	25	25	25	25	25	25
Metabolism	Xenobiotics biodegradation and metabolism	Aminobenzoate degradation	3	3	3	3	3	3	3	3	3	3	3	3	3	3	3
Metabolism	Glycan biosynthesis and metabolism	Arabinogalactan biosynthesis - Mycobacterium	1	1	1	1	1	1	1	1	1	1	1	1	1	1	1
Metabolism	Lipid metabolism	Arachidonic acid metabolism	2	2	2	2	2	2	2	2	2	2	2	2	2	2	2
Metabolism	Amino acid metabolism	Arginine and proline metabolism	26	25	25	19	19	19	21	21	19	19	19	25	25	25	25
Metabolism	Amino acid metabolism	Arginine biosynthesis	15	14	14	15	14	14	14	14	14	14	14	14	14	14	14
Metabolism	Carbohydrate metabolism	Ascorbate and aldarate metabolism	5	5	5	6	6	6	6	6	6	6	6	5	5	5	5
Metabolism	Xenobiotics biodegradation and metabolism	Atrazine degradation	1	1	1	1	1	1	1	1	1	1	1	1	1	1	1
Cellular Processes	Cell motility	Bacterial chemotaxis	38	37	37	37	36	36	38	37	36	36	36	37	36	37	37
Environmental Information Processing	Membrane transport	Bacterial secretion system	65	64	64	69	64	68	65	65	64	66	64	65	64	64	64
Genetic Information Processing	Replication and repair	Base excision repair	15	15	15	15	16	17	16	15	15	15	15	15	15	15	15
Metabolism	Xenobiotics biodegradation and metabolism	Benzoate degradation	8	8	8	9	8	8	8	10	8	8	8	8	8	8	8
Metabolism	Metabolism of other amino acids	beta-Alanine metabolism	7	7	7	7	7	7	7	10	7	7	7	7	7	7	7
Cellular Processes	Cellular community - prokaryotes	Biofilm formation - Escherichia coli	38	38	38	38	39	39	39	38	38	39	39	38	38	39	38
Cellular Processes	Cellular community - prokaryotes	Biofilm formation - Pseudomonas aeruginosa	31	31	31	31	31	31	31	32	31	32	31	31	31	31	31
Cellular Processes	Cellular community - prokaryotes	Biofilm formation - Vibrio cholerae	28	28	28	29	28	28	28	28	28	28	28	28	28	28	28
Metabolism	Global and overview maps	Biosynthesis of amino acids	117	116	115	120	114	114	116	118	116	115	114	115	115	115	115
Metabolism	Metabolism of terpenoids and polyketides	Biosynthesis of ansamycins	2	2	2	2	2	2	2	2	2	2	2	2	2	2	2
Metabolism	Global and overview maps	Biosynthesis of secondary metabolites	293	289	289	308	300	298	301	304	298	299	296	288	288	289	288
Metabolism	Metabolism of terpenoids and polyketides	Biosynthesis of siderophore group nonribosomal peptides	1	1	1	1	1	1	1	1	1	1	1	1	1	1	1
Metabolism	Lipid metabolism	Biosynthesis of unsaturated fatty acids	3	3	3	3	3	3	3	3	3	3	3	3	3	3	3
Metabolism	Metabolism of terpenoids and polyketides	Biosynthesis of vancomycin group antibiotics	2	2	3	2	2	2	2	2	2	2	2	2	2	2	2
Metabolism	Biosynthesis of other secondary metabolites	Biosynthesis of various antibiotics	6	6	6	6	6	6	6	6	6	6	6	6	6	6	6
Metabolism	Biosynthesis of other secondary metabolites	Biosynthesis of various other secondary metabolites	0	0	0	4	3	3	3	3	3	3	3	0	0	0	0
Metabolism	Biosynthesis of other secondary metabolites	Biosynthesis of various plant secondary metabolites	0	0	0	3	3	4	3	3	3	3	3	0	0	0	0
Metabolism	Metabolism of cofactors and vitamins	Biotin metabolism	14	14	14	14	14	14	16	14	15	14	14	14	14	14	14
Metabolism	Carbohydrate metabolism	Butanoate metabolism	21	20	20	20	20	20	21	22	20	20	20	20	20	20	20
Metabolism	Carbohydrate metabolism	C5-Branched dibasic acid metabolism	13	12	12	12	12	12	13	12	13	12	12	12	12	12	12
Metabolism	Xenobiotics biodegradation and metabolism	Caprolactam degradation	3	3	3	3	3	3	3	5	3	3	3	3	3	3	3
Metabolism	Biosynthesis of other secondary metabolites	Carbapenem biosynthesis	2	2	2	2	2	2	2	2	2	2	2	2	2	2	2
Metabolism	Energy metabolism	Carbon fixation in photosynthetic organisms	13	13	13	13	13	13	13	13	13	13	13	13	13	13	13
Metabolism	Energy metabolism	Carbon fixation pathways in prokaryotes	26	26	25	26	25	25	25	25	25	25	25	25	25	25	25
Metabolism	Global and overview maps	Carbon metabolism	84	83	82	87	84	82	83	86	83	82	82	82	82	82	82
Cellular Processes	Cell growth and death	Cell cycle - Caulobacter	13	13	13	13	13	15	15	13	13	13	13	13	13	13	13
Metabolism	Xenobiotics biodegradation and metabolism	Chloroalkane and chloroalkene degradation	4	4	4	4	4	4	4	4	4	4	4	4	4	4	4
Metabolism	Xenobiotics biodegradation and metabolism	Chlorocyclohexane and chlorobenzene degradation	1	1	1	1	1	1	1	1	1	1	1	1	1	1	1
Metabolism	Carbohydrate metabolism	Citrate cycle (TCA cycle)	22	23	22	23	24	22	23	22	22	22	22	22	22	22	22
Metabolism	Metabolism of other amino acids	Cyanoamino acid metabolism	6	6	6	6	6	7	7	6	6	6	6	6	6	6	6
Metabolism	Amino acid metabolism	Cysteine and methionine metabolism	40	39	39	43	40	40	40	43	40	40	40	39	39	39	39
Metabolism	Metabolism of other amino acids	D-Amino acid metabolism	2	2	2	15	14	14	14	14	14	14	14	2	2	2	2
Metabolism	Global and overview maps	Degradation of aromatic compounds	6	6	6	6	6	6	6	6	6	6	6	6	6	6	6
Metabolism	Metabolism of other amino acids	D-Glutamine and D-glutamate metabolism	5	5	5	0	0	0	0	0	0	0	0	5	5	5	5
Genetic Information Processing	Replication and repair	DNA replication	17	17	17	21	18	18	17	17	17	17	17	17	17	17	17
Metabolism	Xenobiotics biodegradation and metabolism	Drug metabolism - other enzymes	13	13	14	15	14	14	14	14	14	14	14	13	13	13	13
Metabolism	Lipid metabolism	Ether lipid metabolism	1	1	1	1	1	1	1	1	1	1	1	1	1	1	1
Metabolism	Xenobiotics biodegradation and metabolism	Ethylbenzene degradation	2	2	2	2	2	2	2	2	2	2	2	2	2	2	2
Metabolism	Lipid metabolism	Fatty acid biosynthesis	16	15	15	14	14	14	14	14	14	14	14	15	15	15	15
Metabolism	Lipid metabolism	Fatty acid degradation	13	13	13	13	14	13	13	15	14	13	13	13	13	13	13
Metabolism	Global and overview maps	Fatty acid metabolism	21	20	20	20	20	20	20	22	21	20	20	20	20	20	20
Cellular Processes	Cell motility	Flagellar assembly	73	72	74	87	84	87	84	84	84	84	84	72	71	72	72
Metabolism	Xenobiotics biodegradation and metabolism	Fluorobenzoate degradation	1	1	1	1	1	1	1	1	1	1	1	1	1	1	1
Metabolism	Metabolism of cofactors and vitamins	Folate biosynthesis	23	23	23	23	23	23	23	23	23	23	23	23	23	23	23
Metabolism	Carbohydrate metabolism	Fructose and mannose metabolism	19	19	19	21	20	20	20	20	20	20	20	19	19	19	19
Metabolism	Carbohydrate metabolism	Galactose metabolism	15	14	14	14	14	14	14	16	14	14	14	14	14	14	14
Metabolism	Metabolism of terpenoids and polyketides	Geraniol degradation	4	4	4	5	5	5	5	7	5	5	5	4	4	4	4
Metabolism	Metabolism of other amino acids	Glutathione metabolism	21	21	21	22	22	22	23	22	22	22	22	21	21	21	21
Metabolism	Lipid metabolism	Glycerolipid metabolism	7	7	7	9	9	9	9	9	9	10	9	7	7	7	7
Metabolism	Lipid metabolism	Glycerophospholipid metabolism	20	20	20	20	21	20	21	20	20	20	20	20	20	20	20
Metabolism	Amino acid metabolism	Glycine, serine and threonine metabolism	31	31	31	34	31	31	31	34	31	31	31	31	31	31	31
Metabolism	Carbohydrate metabolism	Glycolysis / Gluconeogenesis	35	34	34	38	38	38	38	38	39	39	38	34	34	34	34
Metabolism	Carbohydrate metabolism	Glyoxylate and dicarboxylate metabolism	18	19	18	20	18	18	18	18	18	18	18	18	18	18	18
Metabolism	Amino acid metabolism	Histidine metabolism	15	15	15	16	15	15	15	15	15	15	15	15	15	15	15
Genetic Information Processing	Replication and repair	Homologous recombination	26	26	26	32	27	26	29	26	26	26	27	26	26	26	26
Metabolism	Carbohydrate metabolism	Inositol phosphate metabolism	10	10	10	10	10	10	10	11	10	10	10	10	10	10	10
Metabolism	Metabolism of terpenoids and polyketides	Limonene and pinene degradation	2	2	2	2	2	2	2	4	2	2	2	2	2	2	2
Metabolism	Lipid metabolism	Linoleic acid metabolism	1	1	1	1	1	1	1	1	1	1	1	1	1	1	1
Metabolism	Metabolism of cofactors and vitamins	Lipoic acid metabolism	2	2	2	2	2	2	2	2	2	2	2	2	2	2	2
Metabolism	Glycan biosynthesis and metabolism	Lipopolysaccharide biosynthesis	31	30	30	30	31	30	30	30	30	32	30	30	30	30	30
Metabolism	Amino acid metabolism	Lysine biosynthesis	13	13	13	16	13	13	13	14	13	14	13	13	13	13	13
Metabolism	Amino acid metabolism	Lysine degradation	9	9	9	8	9	8	8	10	8	8	8	9	9	9	9
Metabolism	Global and overview maps	Metabolic pathways	665	660	662	704	689	692	698	699	690	691	686	659	659	660	659
Metabolism	Energy metabolism	Methane metabolism	19	19	19	20	19	19	19	19	20	19	19	19	19	19	19
Metabolism	Global and overview maps	Microbial metabolism in diverse environments	164	163	162	173	169	167	167	169	169	166	165	162	162	162	162
Genetic Information Processing	Replication and repair	Mismatch repair	22	22	22	28	22	23	23	22	22	22	22	22	22	22	22
Metabolism	Biosynthesis of other secondary metabolites	Monobactam biosynthesis	8	8	8	11	9	8	8	9	8	8	8	8	8	8	8
Metabolism	Xenobiotics biodegradation and metabolism	Naphthalene degradation	4	4	4	4	4	4	4	4	4	4	4	4	4	4	4
Metabolism	Biosynthesis of other secondary metabolites	Neomycin, kanamycin and gentamicin biosynthesis	2	1	1	1	1	1	1	1	1	1	1	1	1	1	1
Metabolism	Metabolism of cofactors and vitamins	Nicotinate and nicotinamide metabolism	17	17	17	17	17	17	18	17	17	17	17	17	17	17	17
Metabolism	Energy metabolism	Nitrogen metabolism	6	6	6	6	6	6	6	6	6	6	6	6	6	6	6
Metabolism	Xenobiotics biodegradation and metabolism	Nitrotoluene degradation	3	3	3	3	3	3	3	3	3	3	3	3	3	3	3
Organismal Systems	Immune system	NOD-like receptor signaling pathway	4	4	4	4	4	6	4	4	4	4	4	4	4	4	4
Metabolism	Biosynthesis of other secondary metabolites	Novobiocin biosynthesis	5	4	4	4	4	4	4	4	4	4	4	4	4	4	4
Genetic Information Processing	Replication and repair	Nucleotide excision repair	8	8	8	8	9	10	9	8	8	8	10	8	8	8	8
Metabolism	Glycan biosynthesis and metabolism	O-Antigen nucleotide sugar biosynthesis	0	0	0	16	16	16	17	19	16	16	16	0	0	0	0
Metabolism	Glycan biosynthesis and metabolism	O-Antigen repeat unit biosynthesis	0	0	0	1	1	1	1	1	1	1	1	0	0	0	0
Metabolism	Metabolism of cofactors and vitamins	One carbon pool by folate	12	12	12	12	11	11	11	11	11	11	11	12	12	12	12
Metabolism	Glycan biosynthesis and metabolism	Other glycan degradation	2	2	2	2	2	2	2	2	2	2	2	2	2	2	2
Metabolism	Energy metabolism	Oxidative phosphorylation	36	36	37	36	37	38	36	36	36	36	37	36	36	36	36
Metabolism	Metabolism of cofactors and vitamins	Pantothenate and CoA biosynthesis	22	21	21	21	21	21	22	21	21	21	21	21	21	21	21
Metabolism	Carbohydrate metabolism	Pentose and glucuronate interconversions	12	12	12	11	11	11	11	13	11	11	11	12	12	12	12
Metabolism	Carbohydrate metabolism	Pentose phosphate pathway	28	28	28	29	28	28	28	28	28	28	28	28	28	28	28
Metabolism	Glycan biosynthesis and metabolism	Peptidoglycan biosynthesis	20	20	20	20	20	20	22	21	20	21	20	20	20	20	20
Metabolism	Biosynthesis of other secondary metabolites	Phenazine biosynthesis	2	2	2	2	2	2	2	2	2	2	2	2	2	2	2
Metabolism	Amino acid metabolism	Phenylalanine metabolism	8	7	7	8	8	8	8	8	8	8	8	7	7	7	7
Metabolism	Amino acid metabolism	Phenylalanine, tyrosine and tryptophan biosynthesis	25	24	24	25	24	24	25	26	24	24	24	24	24	24	24
Environmental Information Processing	Membrane transport	Phosphotransferase system (PTS)	19	19	19	19	19	19	19	19	19	19	19	19	19	19	19
Metabolism	Energy metabolism	Photosynthesis	8	8	8	8	8	8	8	8	8	8	8	8	8	8	8
Organismal Systems	Environmental adaptation	Plant-pathogen interaction	7	7	7	7	7	10	7	7	7	7	7	7	7	7	7
Metabolism	Metabolism of terpenoids and polyketides	Polyketide sugar unit biosynthesis	4	4	5	4	4	4	4	4	4	4	4	4	4	4	4
Metabolism	Metabolism of cofactors and vitamins	Porphyrin metabolism	15	15	15	16	14	14	14	14	15	14	14	15	15	15	15
Metabolism	Biosynthesis of other secondary metabolites	Prodigiosin biosynthesis	2	2	2	2	2	2	2	2	2	2	2	2	2	2	2
Metabolism	Carbohydrate metabolism	Propanoate metabolism	19	19	18	18	17	17	17	20	17	17	17	18	18	18	18
Genetic Information Processing	Folding, sorting and degradation	Protein export	18	18	18	18	18	20	18	18	18	18	18	18	18	18	18
Metabolism	Nucleotide metabolism	Purine metabolism	71	71	71	72	71	73	70	70	70	71	70	71	71	71	71
Metabolism	Nucleotide metabolism	Pyrimidine metabolism	41	41	42	45	43	43	43	44	43	43	43	41	41	41	41
Metabolism	Carbohydrate metabolism	Pyruvate metabolism	37	36	36	42	42	43	43	42	43	43	42	36	36	36	36
Cellular Processes	Cellular community - prokaryotes	Quorum sensing	57	57	57	58	57	59	57	60	57	57	57	57	57	57	57
Metabolism	Metabolism of cofactors and vitamins	Riboflavin metabolism	10	10	10	14	14	14	14	14	14	14	14	10	10	10	10
Genetic Information Processing	Translation	Ribosome	57	57	56	56	56	57	56	56	56	56	56	56	56	56	55
Genetic Information Processing	Folding, sorting and degradation	RNA degradation	16	15	16	15	16	17	15	15	16	15	16	15	15	15	15
Genetic Information Processing	Transcription	RNA polymerase	4	4	4	4	4	4	4	4	4	4	4	4	4	4	4
Metabolism	Metabolism of other amino acids	Selenocompound metabolism	12	12	12	12	13	12	12	12	12	12	12	12	12	12	12
Metabolism	Lipid metabolism	Sphingolipid metabolism	1	1	1	1	1	1	1	1	1	1	1	1	1	1	1
Metabolism	Carbohydrate metabolism	Starch and sucrose metabolism	32	31	31	32	32	32	31	33	31	32	32	31	31	32	31
Metabolism	Biosynthesis of other secondary metabolites	Streptomycin biosynthesis	9	8	9	8	8	8	8	8	8	8	8	8	8	8	8
Metabolism	Energy metabolism	Sulfur metabolism	31	31	31	32	32	33	32	32	31	31	31	31	31	31	31
Genetic Information Processing	Folding, sorting and degradation	Sulfur relay system	15	15	16	16	16	16	16	17	16	16	16	15	15	15	15
Metabolism	Lipid metabolism	Synthesis and degradation of ketone bodies	1	1	1	0	0	0	0	0	0	0	0	1	1	1	1
Metabolism	Metabolism of other amino acids	Taurine and hypotaurine metabolism	6	6	6	7	7	7	7	7	7	7	7	6	6	6	6
Metabolism	Metabolism of terpenoids and polyketides	Terpenoid backbone biosynthesis	13	12	12	13	13	13	13	13	13	13	13	12	12	12	12
Metabolism	Metabolism of cofactors and vitamins	Thiamine metabolism	13	12	12	12	12	12	12	12	12	12	12	12	12	12	12
Metabolism	Xenobiotics biodegradation and metabolism	Toluene degradation	1	1	1	1	1	1	1	1	1	1	1	1	1	1	1
Metabolism	Amino acid metabolism	Tryptophan metabolism	8	8	8	8	8	8	8	10	8	8	8	8	8	8	8
Environmental Information Processing	Signal transduction	Two-component system	118	117	117	118	117	119	121	119	115	117	117	116	116	116	116
Metabolism	Metabolism of terpenoids and polyketides	Type I polyketide structures	0	0	0	2	0	0	0	0	0	0	0	0	0	0	0
Metabolism	Amino acid metabolism	Tyrosine metabolism	10	9	9	11	11	11	11	11	11	11	11	9	9	9	9
Metabolism	Metabolism of cofactors and vitamins	Ubiquinone and other terpenoid-quinone biosynthesis	10	10	10	10	10	10	10	10	10	10	10	10	10	10	10
Metabolism	Amino acid metabolism	Valine, leucine and isoleucine biosynthesis	17	16	16	16	16	16	17	16	17	16	16	16	16	16	16
Metabolism	Amino acid metabolism	Valine, leucine and isoleucine degradation	9	9	9	9	9	9	9	12	9	9	9	9	9	9	9
Metabolism	Metabolism of cofactors and vitamins	Vitamin B6 metabolism	8	8	8	8	8	8	8	8	9	8	8	8	8	8	8

## Sheet: S8
Table S8. Plasmids information of 15 E. amylovora strains sequenced in this study.
Erwinia amylovora
								whole genome sequencened strains								Reference strains
	KL20-28	KL17-17	ZY20-3-2	AKS17-22	KL18-6	KL19-1	KL21-15	KS22-2	YL16-01	YL16-15	ZYGT-2	1506-4	31070-3	KAAL06	KyPL01	CFBP 1430
pEA29
Total size (bp)	28402	28267			28402	28275					28267	28275	28315	28283	28283	28259
GC content (%)	50.1	50.2	——	——	50.2	50.2	——	——	——	——	50.2	50.2	50.2	50.2	50.2	50.2
Protein number	29	29			30	30					30	29	30	30	29	29
pEA3
Total size (bp)		29994
GC content (%)	——	42.9	——	——	——	——	——	——	——	——	——	——	——	——	——	——
Protein number		35

## Sheet: S9
Table S9. Plasmid-1 whole-sequence alignment descriptions from KL20-28, KL17-17, KL18-6, KL19-1, ZYGT-2, 1506-4, 31070-3, KyPL01, and KAAL06.
Description	Scientific Name	Max Score	Total Score	Query Cover	E value	Per. ident	Acc. Len	Accession
Erwinia amylovora 692 plasmid pEA29, complete sequence	Erwinia amylovora	24845	52699	1	0	100	28315	HG813239.1
Erwinia amylovora strain 99east-3-1 plasmid unnamed, complete sequence	Erwinia amylovora	24845	52550	1	0	100	28283	CP117555.1
Erwinia amylovora strain Ea915 plasmid pEA29, complete sequence	Erwinia amylovora	24845	52513	1	0	100	28291	CP104026.1
Erwinina amylovora CFBP 1232 plasmid pEA29, complete sequence	Erwinia amylovora NBRC 12687 = CFBP 1232	24845	52430	0.99	0	100	28250	HF560650.1
Erwinia amylovora 01SFR-BO plasmid pEA29, complete sequence	Erwinia amylovora 01SFR-BO	24845	52481	0.99	0	100	28258	HF560647.1
Erwinia amylovora CFBP 2585 plasmid pEA29, complete sequence	Erwinia amylovora CFBP 2585	24845	52474	0.99	0	100	28257	HF560645.1
Erwinia amylovora strain Ea1189 plasmid pEA29, complete sequence	Erwinia amylovora	24845	52483	1	0	100	28259	CP055228.1
Erwinia amylovora CFBP1430 plasmid pEA29	Erwinia amylovora CFBP1430	24845	52483	1	0	100	28259	FN434114.1
Erwinia amylovora strain Ea102 plasmid pEA29, complete sequence	Erwinia amylovora	24840	52470	1	0	99.99	28299	CP104023.1
Erwinia amylovora strain PBI209 plasmid p209, complete sequence	Erwinia amylovora	24825	52452	1	0	99.98	28257	CP157670.1
Erwinia amylovora strain FB-20 plasmid pEA29, complete sequence	Erwinia amylovora	24794	52467	1	0	99.94	28259	CP050241.1
Erwinia amylovora strain FB-86 plasmid pEA29, complete sequence	Erwinia amylovora	24794	52467	1	0	99.94	28259	CP050259.1
Erwinia amylovora strain FB-207 plasmid pEA29, complete sequence	Erwinia amylovora	24794	52467	1	0	99.94	28259	CP050264.1
Erwinia amylovora strain FB-307 plasmid pEA29, complete sequence	Erwinia amylovora	24794	52467	1	0	99.94	28259	CP050243.1
Erwinia amylovora strain TS3238 plasmid pEA29, complete sequence	Erwinia amylovora	24794	52467	1	0	99.94	28259	CP050245.1
Erwinia amylovora strain E-2 plasmid pEa-E-2, complete sequence	Erwinia amylovora	24794	52420	1	0	99.94	28251	CP024971.1
Erwinia amylovora strain Ea 1/79 plasmid pEA29, complete sequence	Erwinia amylovora	24794	52472	1	0	99.94	28259	CP157841.1
Erwinia amylovora Ea266 plasmid pEA29, complete replicon	Erwinia amylovora Ea266	24794	52516	0.99	0	99.94	28266	HF560644.1
Erwinia amylovora Ea356 plasmid pEA29, complete sequence	Erwinia amylovora Ea356	24786	52463	0.99	0	99.93	28257	HF560643.1
Erwinia amylovora strain 1-2 plasmid pEA29, complete sequence	Erwinia amylovora	24528	51760	0.99	0	99.58	28133	CP063695.1
Erwinia amylovora strain 11-7 plasmid pEA29, complete sequence	Erwinia amylovora	24528	51764	0.99	0	99.58	28145	CP063690.1
Erwinia amylovora plasmid pEA29, complete sequence	Erwinia amylovora	24517	51590	0.99	0	99.55	28185	AF264948.1
Erwinia amylovora strain 33-1 plasmid pEA29, complete sequence	Erwinia amylovora	24502	51727	0.99	0	99.54	28142	CP063807.1
Erwinia amylovora ATCC BAA-2158 plasmid pEA29, complete sequence	Erwinia amylovora ATCC BAA-2158	24269	51173	0.99	0	99.19	28138	FR719212.1
Erwinina amylovora MR1 plasmid pEA29, complete sequence	Erwinia amylovora MR1	23113	45873	0.93	0	97.71	27603	HF560649.1
Erwinia amylovora strain 32-10 plasmid pEA29, complete sequence	Erwinia amylovora	23084	51779	0.99	0	99.58	28140	CP063693.1
Erwinia amylovora strain 7-3 plasmid pEA29, complete sequence	Erwinia amylovora	19632	51762	0.99	0	99.83	28131	CP063699.1
Erwinia amylovora strain 17-2187 plasmid unnamed1, complete sequence	Erwinia amylovora	17673	52654	1	0	99.9	28365	CP066795.1
Erwinia amylovora Ea644 plasmid pEA29, complete sequence	Erwinia amylovora Ea644	17514	45740	0.92	0	97.66	28688	HF560648.1

## Sheet: S10
Table S10. Plasmid-2 whole-sequence alignment descriptions from KL17-17.
Description	Scientific Name	Max Score	Total Score	Query Cover	E value	Per. ident	Acc. Len	Accession
Erwinia amylovora CFBP 2585 plasmid pEA3, complete sequence	Erwinia amylovora CFBP 2585	4706	6896	0.59	0	0.7395	29585	HF560646.1

[truncated: 11 more sheets: S11, S12, S13, S14, S15, S16, S17, Fig1B, Fig1D, Fig1E, Fig2F]
